# Supplementary material for: Cu-Ion Hybrid Porous Carbon with Nanoarchitectonics Derived from Heavy-Metal-Contaminated Biomass as Ultrahigh-Performance Supercapacitor
Source: Int J Mol Sci. 2025 Jan 10;26(2):569. doi: 10.3390/ijms26020569 (PMC11766103; doi:10.3390/ijms26020569)
Supplement: Supplementary file 1 [file ijms-26-00569-s001.zip]

Archive with 1 entries (1 files):
- ijms-3396163-supplementary.pdf
